# Supplementary material for: Combined Effects of Pesticides and Electromagnetic-Fields on Honeybees: Multi-Stress Exposure
Source: Insects. 2021 Aug 10;12(8):716. doi: 10.3390/insects12080716 (PMC8396937; doi:10.3390/insects12080716)
Supplement: Supplementary file 1 [file insects-12-00716-s001.zip]

Archive with 1 entries (1 files):
- insects-1275945-supplementary.pdf
